# Supplementary material for: Changes in the Harpagide, Harpagoside, and Verbascoside Content of Field Grown Scrophularia lanceolata and Scrophularia marilandica in Response to Season and Shade
Source: Metabolites. 2021 Jul 19;11(7):464. doi: 10.3390/metabo11070464 (PMC8308087; doi:10.3390/metabo11070464)
Supplement: Supplementary file 1 [file metabolites-11-00464-s001.zip]

Archive with 3 entries (3 files):
- Figure_S1.tif
- Figure_S2.tif
- Table_S1.xlsx
