# Supplementary material for: Changes in the Harpagide, Harpagoside, and Verbascoside Content of Field Grown Scrophularia lanceolata and Scrophularia marilandica in Response to Season and Shade
Source: Metabolites. 2021 Jul 19;11(7):464. doi: 10.3390/metabo11070464 (PMC8308087; doi:10.3390/metabo11070464)
Supplement: Supplementary file 1 [file metabolites-11-00464-s001.zip › Table_S1.xlsx]

## Sheet: Table_S1
	Table S1. Maximum (Max) and minimum (Min) ambient temperatures, total annual precipitation, and growing degree days
	(base 50 °F) recorded at or near the Scrophularia study, 2014 - 2015, Mt. Vernon, MO.
	Factor	Period	30-year Average	2014	2015
	Max Temp (°C)	July - Aug	31.7	38.3 *	35
	Min Temp (°C)	Dec - Feb	-4.8	-18.9	--
	Total Precipitation (mm)	Annual	1173	1168	1351
	Growing Degree Days (Base 50 °F)	1 April - 31 Oct	3891	3919	4026
	Weather data compiled from multiple sources, including manual recording and Commercial Agriculture Automated Weather Station Network, Mt. Vernon and Lamar, MO
	(University of Missouri, 2020), and National Oceanic and Atmospheric Administration (2020).
	Minimum temperature is for the entire winter season beginning in the designated calendar year and continuing into the following year.
	*This maximum temperature fell within the ≤ 5% range of days per month to reach or surpass that temperature, thus defined as ‘‘extreme’’ (National Oceanic and
	Atmospheric Administration, 2020).
	University of Missouri. 2020. Missouri historical agricultural weather database. 10 Feb. 2020. <http://agebb.missouri.edu/weather/history/index.asp>.
	National Oceanic and Atmospheric Administration. 2020. North American climate extremes monitoring. 21 May 2020. <https://www.ncdc.noaa.gov/extremes/nacem/methodology>.
